# Supplementary material for: Automated Segmentation of the Mouse Body Language to Study Stimulus-Evoked Emotional Behaviors
Source: eNeuro. 2023 Sep 8;10(9):ENEURO.0514-22.2023. doi: 10.1523/ENEURO.0514-22.2023 (PMC10496135; doi:10.1523/ENEURO.0514-22.2023)
Supplement: Extended Data Figure 4-1 — Descriptive statistics and p-values of the Friedman’s test for all experimental conditions. Download Figure 4-1, XLSX file. [file enu-eN-MNT-0514-22-s02.xlsx]

## Sheet: Friedman's Test
	Open Field							Mild Habituation							Heavy Habituation
	BM1
	Descriptive							Descriptive							Descriptive
		N	Mean	St.Err.	C.I. lower 95%	C.I. upper 95%			N	Mean	St.Err.	C.I. lower 95%	C.I. upper 95%			N	Mean	St.Err.	C.I. lower 95%	C.I. upper 95%
	OF	10	0	0	-8.78	8.777		OF	12	0	0	-12.34	12.34		OF	24	0	0	-7.79	7.79
	SHAM	10	-0.3655	5.84549	-9.14	8.411		SHAM	12	-21.678	10.4652	-34.02	-9.33		SHAM	24	2.848	5.90172	-4.95	10.64
	T1	10	1.6019	5.44783	-7.18	10.379		T1	12	-4.168	11.6132	-16.51	8.18		T1	24	-10.577	7.08411	-18.37	-2.78
	T2	10	-1.5185	5.38284	-10.3	7.259		T2	12	1.683	11.7965	-10.66	14.03		T2	24	0.981	5.88731	-6.81	8.77
	T3	10	0.8454	6.80824	-7.93	9.622		T3	12	6.398	11.5614	-5.95	18.74		T3	24	12.236	6.10337	4.44	20.03
	Friedman's Test							Friedman's Test							Friedman's Test
	Chi-square	DF	Prob>ChiSq					Chi-square	DF	Prob>ChiSq					Chi-square	DF	Prob>ChiSq
	1.68	4	0.7943					17.0544	4	0.0019					10.9979	4	0.0266
	BM2
	Descriptive							Descriptive							Descriptive
		N	Mean	St.Err.	C.I. lower 95%	C.I. upper 95%			N	Mean	St.Err.	C.I. lower 95%	C.I. upper 95%			N	Mean	St.Err.	C.I. lower 95%	C.I. upper 95%
	OF	10	0	0	-17.05	17.053		OF	12	0	0	-17.11	17.11		OF	24	0	0	-7.84	7.845
	SHAM	10	-9.1706	15.1258	-26.22	7.882		SHAM	12	-20.293	14.8453	-37.41	-3.18		SHAM	24	-6.175	7.50313	-14.02	1.67
	T1	10	-5.5073	12.3383	-22.56	11.545		T1	12	10.828	11.3188	-6.29	27.94		T1	24	-1.629	5.65153	-9.47	6.216
	T2	10	-3.1488	14.2978	-20.2	13.904		T2	12	6.585	12.2906	-10.53	23.7		T2	24	-2.89	5.32057	-10.73	4.955
	T3	10	-1.3211	13.0339	-18.37	15.732		T3	12	7.657	12.6571	-9.46	24.77		T3	24	-10.586	5.50699	-18.43	-2.741
	Friedman's Test							Friedman's Test							Friedman's Test
	Chi-square	DF	Prob>ChiSq					Chi-square	DF	Prob>ChiSq					Chi-square	DF	Prob>ChiSq
	1.28	4	0.8648					4.8	4	0.3084					5.8667	4	0.2093
	BM3
	Descriptive							Descriptive							Descriptive
		N	Mean	St.Err.	C.I. lower 95%	C.I. upper 95%			N	Mean	St.Err.	C.I. lower 95%	C.I. upper 95%			N	Mean	St.Err.	C.I. lower 95%	C.I. upper 95%
	OF	11	0	0	-9.92	9.921		OF	12	0	0	-20.2	20.2		OF	24	0	0	-13.29	13.29
	SHAM	11	-3.7344	7.03249	-13.65	6.186		SHAM	12	-30.621	11.417	-50.82	-10.42		SHAM	24	-8.086	5.50277	-21.38	5.21
	T1	11	-5.1964	7.06726	-15.12	4.724		T1	12	-23.302	11.4719	-43.5	-3.1		T1	24	-15.093	8.78615	-28.39	-1.8
	T2	11	6.702	5.45689	-3.22	16.622		T2	12	0.037	11.0612	-20.16	20.23		T2	24	2.705	8.29432	-10.59	16
	T3	11	5.0505	6.06113	-4.87	14.971		T3	12	-1.504	11.1174	-21.7	18.69		T3	24	9.295	6.99453	-4	22.59
	Friedman's Test							Friedman's Test							Friedman's Test
	Chi-square	DF	Prob>ChiSq					Chi-square	DF	Prob>ChiSq					Chi-square	DF	Prob>ChiSq
	5.9636	4	0.2019					16.7333	4	0.0022					14.5021	4	0.0059
	BM4
	Descriptive							Descriptive							Descriptive
		N	Mean	St.Err.	C.I. lower 95%	C.I. upper 95%			N	Mean	St.Err.	C.I. lower 95%	C.I. upper 95%			N	Mean	St.Err.	C.I. lower 95%	C.I. upper 95%
	OF	12	0	0	-12.92	12.919		OF	12	0	0	-17.3	17.301		OF	24	0	0	-10.42	10.42
	SHAM	12	2.808	5.02543	-10.11	15.727		SHAM	12	1.505	9.64142	-15.8	18.806		SHAM	24	-16.448	6.04458	-26.86	-6.03
	T1	12	2.782	5.06491	-10.14	15.701		T1	12	14.327	9.68785	-2.97	31.629		T1	24	7.002	5.85903	-3.42	17.42
	T2	12	-9.5933	7.14111	-22.51	3.326		T2	12	-1.178	7.74652	-18.48	16.123		T2	24	-8.992	6.28549	-19.41	1.42
	T3	12	-5.6126	10.2897	-18.53	7.306		T3	12	-0.561	11.2181	-17.86	16.741		T3	24	-8.343	5.28349	-18.76	2.07
	Friedman's Test							Friedman's Test							Friedman's Test
	Chi-square	DF	Prob>ChiSq					Chi-square	DF	Prob>ChiSq					Chi-square	DF	Prob>ChiSq
	2.4	4	0.6626					7.7824	4	0.0999					13.1	4	0.0108
	BM5
	Descriptive							Descriptive							Descriptive
		N	Mean	St.Err.	C.I. lower 95%	C.I. upper 95%			N	Mean	St.Err.	C.I. lower 95%	C.I. upper 95%			N	Mean	St.Err.	C.I. lower 95%	C.I. upper 95%
	OF	10	0	0	-12.71	12.712		OF	12	0	0	-7.66	7.655		OF	22	0	0	-8.064	8.064
	SHAM	10	-3.747	6.17361	-16.46	8.965		SHAM	12	-11.74	5.32876	-19.4	-4.085		SHAM	22	5.8334	4.70191	-2.23	13.897
	T1	10	1.181	7.83023	-11.53	13.893		T1	12	-9.801	4.80085	-17.46	-2.145		T1	22	11.6991	5.0377	3.635	19.763
	T2	10	3.891	8.9158	-8.82	16.603		T2	12	-1.147	3.55211	-8.8	6.508		T2	22	14.3471	4.11988	6.283	22.411
	T3	10	-10.278	4.49978	-22.99	2.434		T3	12	-1.265	2.98313	-8.92	6.39		T3	22	14.5554	4.27061	6.492	22.619
	Friedman's Test							Friedman's Test							Friedman's Test
	Chi-square	DF	Prob>ChiSq					Chi-square	DF	Prob>ChiSq					Chi-square	DF	Prob>ChiSq
	5.5276	4	0.2373					9.3333	4	0.0533					12.9954	4	0.0113
	BM6
	Descriptive							Descriptive							Descriptive
		N	Mean	St.Err.	C.I. lower 95%	C.I. upper 95%			N	Mean	St.Err.	C.I. lower 95%	C.I. upper 95%			N	Mean	St.Err.	C.I. lower 95%	C.I. upper 95%
	OF	12	0	0	-15.18	15.178		OF	11	0	0	-18.64	18.64		OF	22	0	0	-14.29	14.29
	SHAM	12	-1.888	7.86068	-17.07	13.29		SHAM	11	-43.632	10.069	-62.28	-24.99		SHAM	22	-18.602	7.77163	-32.89	-4.31
	T1	12	0.692	8.487	-14.49	15.871		T1	11	-44.343	11.6589	-62.99	-25.7		T1	22	-29.898	9.21735	-44.19	-15.61
	T2	12	14.627	8.46348	-0.55	29.805		T2	11	-10.086	10.1807	-28.73	8.56		T2	22	-11.877	8.55962	-26.17	2.41
	T3	12	12.069	9.02033	-3.11	27.247		T3	11	-18.718	9.48075	-37.36	-0.0726		T3	22	-5.053	6.40852	-19.34	9.24
	Friedman's Test							Friedman's Test							Friedman's Test
	Chi-square	DF	Prob>ChiSq					Chi-square	DF	Prob>ChiSq					Chi-square	DF	Prob>ChiSq
	5.5276	4	0.0595					13.0182	4	0.0112					11.3091	4	0.0233
	BM7
	Descriptive							Descriptive							Descriptive
		N	Mean	St.Err.	C.I. lower 95%	C.I. upper 95%			N	Mean	St.Err.	C.I. lower 95%	C.I. upper 95%			N	Mean	St.Err.	C.I. lower 95%	C.I. upper 95%
	OF	12	0	0	-11.5	11.505		OF	12	0	0	-14.34	14.34		OF	24	0	0	-10.29	10.286
	SHAM	12	-0.4137	5.52593	-11.92	11.091		SHAM	12	9.8958	8.05523	-4.44	24.236		SHAM	24	13.3509	5.26514	3.07	23.636
	T1	12	-4.1016	6.45798	-15.61	7.403		T1	12	6.7463	6.79268	-7.59	21.086		T1	24	9.4877	5.34879	-0.8	19.773
	T2	12	-9.3656	7.0206	-20.87	2.139		T2	12	-0.0232	7.7462	-14.36	14.317		T2	24	2.5323	6.82031	-7.75	12.818
	T3	12	-5.6832	6.57655	-17.19	5.821		T3	12	-0.1322	9.21863	-14.47	14.208		T3	24	1.9369	5.65422	-8.35	12.223
	Friedman's Test							Friedman's Test							Friedman's Test
	Chi-square	DF	Prob>ChiSq					Chi-square	DF	Prob>ChiSq					Chi-square	DF	Prob>ChiSq
	3.6	4	0.4628					9.1333	4	0.0579					5.6667	4	0.2255
	BM8
	Descriptive							Descriptive							Descriptive
		N	Mean	St.Err.	C.I. lower 95%	C.I. upper 95%			N	Mean	St.Err.	C.I. lower 95%	C.I. upper 95%			N	Mean	St.Err.	C.I. lower 95%	C.I. upper 95%
	OF	12	0	0	-12.07	12.074		OF	11	0	0	-11.75	11.753		OF	24	0	0	-9.02	9.018
	SHAM	12	13.246	7.78977	1.17	25.32		SHAM	11	37.7638	6.39205	26.01	49.516		SHAM	24	23.5641	6.19276	14.55	32.582
	T1	12	3.542	5.98161	-8.53	15.616		T1	11	26.5299	6.46072	14.78	38.282		T1	24	30.2887	4.57304	21.27	39.307
	T2	12	-1.378	6.93302	-13.45	10.696		T2	11	15.4699	7.71721	3.72	27.222		T2	24	23.927	4.90998	14.91	32.945
	T3	12	5.993	6.08107	-6.08	18.067		T3	11	19.7558	5.38787	8	31.508		T3	24	20.1331	4.5023	11.11	29.151
	Friedman's Test							Friedman's Test							Friedman's Test
	Chi-square	DF	Prob>ChiSq					Chi-square	DF	Prob>ChiSq					Chi-square	DF	Prob>ChiSq
	2.8	4	0.5918					29.5333	4	<,0001					36.6957	4	<,0001
	BM9
	Descriptive							Descriptive							Descriptive
		N	Mean	St.Err.	C.I. lower 95%	C.I. upper 95%			N	Mean	St.Err.	C.I. lower 95%	C.I. upper 95%			N	Mean	St.Err.	C.I. lower 95%	C.I. upper 95%
	OF	12	0	0	-15.53	15.527		OF	11	0	0	-17.69	17.69		OF	24	0	0	-12.32	12.32
	SHAM	12	-0.3623	8.87688	-15.89	15.165		SHAM	11	-55.985	10.8112	-73.67	-38.3		SHAM	24	-35.204	6.21501	-47.53	-22.88
	T1	12	3.5335	8.21251	-11.99	19.061		T1	11	-61.423	7.92276	-79.11	-43.73		T1	24	-54.401	7.62615	-66.72	-42.08
	T2	12	8.3636	7.4986	-7.16	23.891		T2	11	-30.259	10.5377	-47.95	-12.57		T2	24	-48.543	7.14849	-60.87	-36.22
	T3	12	3.7546	9.88315	-11.77	19.282		T3	11	-39.988	9.85286	-57.68	-22.3		T3	24	-45.822	6.75661	-58.15	-33.5
	Friedman's Test							Friedman's Test							Friedman's Test
	Chi-square	DF	Prob>ChiSq					Chi-square	DF	Prob>ChiSq					Chi-square	DF	Prob>ChiSq
	2.3264	4	0.676					29.0909	4	<,0001					40.8637	4	<,0001
