# Supplementary material for: Automated Segmentation of the Mouse Body Language to Study Stimulus-Evoked Emotional Behaviors
Source: eNeuro. 2023 Sep 8;10(9):ENEURO.0514-22.2023. doi: 10.1523/ENEURO.0514-22.2023 (PMC10496135; doi:10.1523/ENEURO.0514-22.2023)
Supplement: Extended Data Figure 4-2 — Results of Friedman’s test with Wilcoxon test post hoc multiple comparisons for nonparametric repeated measures for BM1, across all three experimental conditions. Significance level (α = 0.05) set at p < 0.0084 after Bonferroni correction. Download Figure 4-2, XLSX file. [file enu-eN-MNT-0514-22-s03.xlsx]

## Sheet: BM1
	BM1
	Open Field
	Descriptive						Wilcoxon multiple comparisons
		N	Mean	St.Err.	C.I. lower 95%	C.I. upper 95%			Z	p-value	p<0.05
	SHAM	10	0	0	-0.1015	0.10148	T1	SHAM	1.57499	0.1153	NO
	T1	10	0.02063	0.044528	-0.0809	0.12211	T2	SHAM	0.767304	0.4429	NO
	T2	10	-0.01	0.0691956	-0.1115	0.09148	T3	SHAM	0.767304	0.4429	NO
	T3	10	0.01484	0.0569553	-0.0866	0.11632	T3	T2	0.113389	0.9097	NO
	Friedman's Test						T2	T1	0.037796	0.9698	NO
	Chi-quadrato	DF	Prob>ChiQu				T3	T1	0	1	NO
	2.76	3	0.4301
	Heavy Habituation
	Descriptive						Wilcoxon multiple comparisons
		N	Mean	St.Err.	C.I. lower 95%	C.I. upper 95%			Z	p-value	p<0.05
	SHAM	24	0	0	-0.0953	0.0953	T3	T1	2.67024	0.0076	YES
	T1	24	-0.14414	0.0567053	-0.2394	-0.0488	T3	T2	1.70112	0.0889	NO
	T2	24	-0.02508	0.0529662	-0.1204	0.0702	T2	T1	1.32997	0.1835	NO
	T3	24	0.09013	0.0564911	-0.0052	0.1854	T3	SHAM	1.04696	0.2951	NO
	Friedman's Test						T2	SHAM	-0.51797	0.6045	NO
	Chi-quadrato	DF	Prob>ChiQu				T1	SHAM	-2.63393	0.0084	YES
	12.55	3	0.0057
	Mild Habituation
	Descriptive						Wilcoxon multiple comparisons
		N	Mean	St.Err.	C.I. lower 95%	C.I. upper 95%			Z	p-value	p<0.05
	SHAM	12	0	0	-0.1072	0.1072	T2	SHAM	4.41143	<,0001	YES
	T1	12	0.188832	0.0761803	0.0816	0.29603	T3	SHAM	4.12185	<,0001	YES
	T2	12	0.25269	0.0514742	0.1455	0.35989	T1	SHAM	2.19029	0.0285	NO
	T3	12	0.292317	0.0535182	0.1851	0.39952	T3	T1	1.01036	0.3123	NO
	Friedman's Test						T2	T1	0.490748	0.6236	NO
	Chi-quadrato	DF	Prob>ChiQu				T3	T2	0.375278	0.7075	NO
	17.9748	3	0.0004
