# Supplementary material for: Automated Segmentation of the Mouse Body Language to Study Stimulus-Evoked Emotional Behaviors
Source: eNeuro. 2023 Sep 8;10(9):ENEURO.0514-22.2023. doi: 10.1523/ENEURO.0514-22.2023 (PMC10496135; doi:10.1523/ENEURO.0514-22.2023)
Supplement: Extended Data Figure 4-3 — Results of Friedman’s test with Wilcoxon test post hoc multiple comparisons for nonparametric repeated measures for BM2, across all three experimental conditions. Significance level (α = 0.05) set at p < 0.0084 after Bonferroni correction. Download Figure 4-3, XLSX file. [file enu-eN-MNT-0514-22-s04.xlsx]

## Sheet: BM2
	BM2
	Open Field
	Descriptive						Wilcoxon multiple comparisons
		N	Mean	St.Err.	C.I. lower 95%	C.I. upper 95%			Z	p-value	p<0.05
	SHAM	12	0	0	-0.1756	0.17565	T3	SHAM	0.709531	0.478	NO
	T1	12	0.067315	0.111578	-0.1083	0.24296	T2	T1	0.317543	0.7508	NO
	T2	12	0.082895	0.0991918	-0.0928	0.25854	T3	T2	0.144338	0.8852	NO
	T3	12	0.08679	0.0899726	-0.0889	0.26244	T3	T1	0.0866025	0.931	NO
	Friedman's Test						T1	SHAM	0	1	NO
	Chi-quadrato	DF	Prob>ChiQu				T2	SHAM	0	1	NO
	0.5	3	0.9189
	Heavy Habituation
	Descriptive						Wilcoxon multiple comparisons
		N	Mean	St.Err.	C.I. lower 95%	C.I. upper 95%			Z	p-value	p<0.05
	SHAM	24	0	0	-0.1091	0.1091	T1	SHAM	1.04696	0.2951	NO
	T1	24	0.04667	0.0619516	-0.0624	0.15578	T2	SHAM	0.51797	0.6045	NO
	T2	24	0.03818	0.0664902	-0.0709	0.14728	T2	T1	-0.21651	0.8286	NO
	T3	24	-0.0316	0.061743	-0.1407	0.07751	T3	SHAM	-0.51797	0.6045	NO
	Friedman's Test						T3	T2	-0.69076	0.4897	NO
	Chi-quadrato	DF	Prob>ChiQu				T3	T1	-0.93819	0.3481	NO
	3.75	3	0.2898
	Mild Habituation
	Descriptive						Wilcoxon multiple comparisons
		N	Mean	St.Err.	C.I. lower 95%	C.I. upper 95%			Z	p-value	p<0.05
	SHAM	11	0	0	-0.156	0.15598	T3	SHAM	4.21006	<,0001	YES
	T1	12	0.078977	0.119649	-0.0704	0.22832	T2	SHAM	3.43822	0.0006	YES
	T2	12	0.355842	0.0640756	0.2065	0.50518	T2	T1	1.96995	0.0488	NO
	T3	12	0.355406	0.0549008	0.2061	0.50474	T3	T1	1.70729	0.0878	NO
	Friedman's Test						T1	SHAM	0.35084	0.7257	NO
	Chi-quadrato	DF	Prob>ChiQu				T3	T2	-0.45966	0.6458	NO
	13.2545	3	0.0041
