# Supplementary material for: Automated Segmentation of the Mouse Body Language to Study Stimulus-Evoked Emotional Behaviors
Source: eNeuro. 2023 Sep 8;10(9):ENEURO.0514-22.2023. doi: 10.1523/ENEURO.0514-22.2023 (PMC10496135; doi:10.1523/ENEURO.0514-22.2023)
Supplement: Extended Data Figure 4-4 — Results of Friedman’s test with Wilcoxon test post hoc multiple comparisons for nonparametric repeated measures for BM3, across all three experimental conditions. Significance level (α = 0.05) set at p < 0.0084 after Bonferroni correction. Download Figure 4-4, XLSX file. [file enu-eN-MNT-0514-22-s05.xlsx]

## Sheet: BM3
	BM3
	Open Field
	Descriptive						Wilcoxon multiple comparisons
		N	Mean	St.Err.	C.I. lower 95%	C.I. upper 95%			Z	p-value	p<0.05
	SHAM	11	0	0	-0.1333	0.13328	T3	SHAM	1.89453	0.0582	NO
	T1	11	-0.01807	0.0805577	-0.1514	0.11521	T2	T1	1.64163	0.1007	NO
	T2	11	0.0955	0.0778612	-0.0378	0.22878	T3	T1	1.3133	0.1891	NO
	T3	11	0.08894	0.0695897	-0.0443	0.22222	T2	SHAM	1.12268	0.2616	NO
	Friedman's Test						T3	T2	0.32833	0.7427	NO
	Chi-quadrato	DF	Prob>ChiQu				T1	SHAM	-1.89453	0.0582	NO
	7.0364	3	0.0707
	Heavy Habituation
	Descriptive						Wilcoxon multiple comparisons
		N	Mean	St.Err.	C.I. lower 95%	C.I. upper 95%			Z	p-value	p<0.05
	SHAM	24	0	0	-0.1112	0.11122	T3	SHAM	3.16292	0.0016	YES
	T1	24	-0.09524	0.0686619	-0.2065	0.01597	T3	T1	2.9383	0.0033	YES
	T2	24	0.10533	0.0644205	-0.0059	0.21655	T2	SHAM	2.63393	0.0084	YES
	T3	24	0.16892	0.0606539	0.0577	0.28013	T2	T1	2.40219	0.0163	NO
	Friedman's Test						T3	T2	0.64952	0.516	NO
	Chi-quadrato	DF	Prob>ChiQu				T1	SHAM	-1.57595	0.115	NO
	17.25	3	0.0006
	Mild Habituation
	Descriptive						Wilcoxon multiple comparisons
		N	Mean	St.Err.	C.I. lower 95%	C.I. upper 95%			Z	p-value	p<0.05
	SHAM	12	0	0	-0.1475	0.14753	T3	SHAM	4.41143	<,0001	YES
	T1	12	0.078977	0.119649	-0.0686	0.22651	T2	SHAM	3.67105	0.0002	YES
	T2	12	0.355842	0.0640756	0.2083	0.50338	T2	T1	2.16506	0.0304	NO
	T3	12	0.355406	0.0549008	0.2079	0.50294	T3	T1	2.04959	0.0404	NO
	Friedman's Test						T1	SHAM	0.70953	0.478	NO
	Chi-quadrato	DF	Prob>ChiQu				T3	T2	-0.54848	0.5834	NO
	15.7	3	0.0013
