# Supplementary material for: Automated Segmentation of the Mouse Body Language to Study Stimulus-Evoked Emotional Behaviors
Source: eNeuro. 2023 Sep 8;10(9):ENEURO.0514-22.2023. doi: 10.1523/ENEURO.0514-22.2023 (PMC10496135; doi:10.1523/ENEURO.0514-22.2023)
Supplement: Extended Data Figure 4-5 — Results of Friedman’s test with Wilcoxon test post hoc multiple comparisons for nonparametric repeated measures for BM4, across all three experimental conditions. Significance level (α = 0.05) set at p < 0.0084 after Bonferroni correction. Download Figure 4-5, XLSX file. [file enu-eN-MNT-0514-22-s06.xlsx]

## Sheet: BM4
	BM4
	Open Field
	Descriptive						Wilcoxon multiple comparisons
		N	Mean	St.Err.	C.I. lower 95%	C.I. upper 95%			Z	p-value	p<0.05
	SHAM	12	0	0	-0.1226	0.1226	T3	T2	0.83716	0.4025	NO
	T1	12	-0.00037	0.0525267	-0.123	0.1222	T1	SHAM	0	1	NO
	T2	12	-0.12418	0.0689436	-0.2468	-0.0016	T3	T1	-0.49075	0.6236	NO
	T3	12	-0.0865	0.0853709	-0.2091	0.0361	T3	SHAM	-0.70953	0.478	NO
	Friedman's Test						T2	SHAM	-1.44991	0.1471	NO
	Chi-quadrato	DF	Prob>ChiQu				T2	T1	-1.35677	0.1749	NO
	1.5	3	0.6823
	Heavy Habituation
	Descriptive						Wilcoxon multiple comparisons
		N	Mean	St.Err.	C.I. lower 95%	C.I. upper 95%			Z	p-value	p<0.05
	SHAM	24	0	0	-0.9923	0.9923	T1	SHAM	3.16292	0.0016	YES
	T1	24	1.77373	0.85519	0.7814	2.766	T2	SHAM	1.57595	0.115	NO
	T2	24	0.59016	0.309578	-0.4021	1.5825	T3	SHAM	1.57595	0.115	NO
	T3	24	0.64443	0.413925	-0.3479	1.6367	T3	T2	0.07217	0.9425	NO
	Friedman's Test						T2	T1	-1.61864	0.1055	NO
	Chi-quadrato	DF	Prob>ChiQu				T3	T1	-1.8867	0.0592	NO
	12.95	3	0.0047
	Mild Habituation
	Descriptive						Wilcoxon multiple comparisons
		N	Mean	St.Err.	C.I. lower 95%	C.I. upper 95%			Z	p-value	p<0.05
	SHAM	12	0	0	-0.1528	0.15281	T1	SHAM	1.44991	0.1471	NO
	T1	12	0.1426	0.0689673	-0.0102	0.29542	T3	T2	0.25981	0.795	NO
	T2	12	-0.01898	0.0915181	-0.1718	0.13384	T2	SHAM	-1.44991	0.1471	NO
	T3	12	-0.01145	0.099325	-0.1643	0.14137	T3	SHAM	-1.44991	0.1471	NO
	Friedman's Test						T3	T1	-1.35677	0.1749	NO
	Chi-square	DF	Prob>ChiSq				T2	T1	-1.87639	0.0606	NO
	7.3	3	0.0629
