# Supplementary material for: Automated Segmentation of the Mouse Body Language to Study Stimulus-Evoked Emotional Behaviors
Source: eNeuro. 2023 Sep 8;10(9):ENEURO.0514-22.2023. doi: 10.1523/ENEURO.0514-22.2023 (PMC10496135; doi:10.1523/ENEURO.0514-22.2023)
Supplement: Extended Data Figure 4-6 — Results of Friedman’s test with Wilcoxon test post hoc multiple comparisons for nonparametric repeated measures for BM5, across all three experimental conditions. Significance level (α = 0.05) set at p < 0.0084 after Bonferroni correction. Download Figure 4-6, XLSX file. [file enu-eN-MNT-0514-22-s07.xlsx]

## Sheet: BM5
	BM5
	Open Field
	Descriptive						Wilcoxon multiple comparisons
		N	Mean	St.Err.	C.I. lower 95%	C.I. upper 95%			Z	p-value	p<0.05
	SHAM	10	0	0	-0.1118	0.1118	T2	SHAM	1.57499	0.1153	NO
	T1	10	0.05185	0.0595442	-0.0599	0.16365	T2	T1	0.11339	0.9097	NO
	T2	10	0.07628	0.0591193	-0.0355	0.18808	T1	SHAM	0	1	NO
	T3	10	-0.06288	0.0715164	-0.1747	0.04892	T3	T1	-1.24728	0.2123	NO
	Friedman's Test						T3	SHAM	-1.57499	0.1153	NO
	Chi-square	DF	Prob>ChiSq				T3	T2	-1.70084	0.089	NO
	4.44	3	0.2177
	Heavy Habituation
	Descriptive						Wilcoxon multiple comparisons
		N	Mean	St.Err.	C.I. lower 95%	C.I. upper 95%			Z	p-value	p<0.05
	SHAM	22	0	0	-0.0626	0.06264	T2	SHAM	2.74741	0.006	YES
	T1	22	0.066166	0.036037	0.0035	0.12881	T3	SHAM	2.74741	0.006	YES
	T2	22	0.088866	0.0350087	0.0262	0.15151	T1	SHAM	1.93928	0.0525	NO
	T3	22	0.094433	0.0380139	0.0318	0.15708	T2	T1	0.528134	0.5974	NO
	Friedman's Test						T3	T1	0.504661	0.6138	NO
	Chi-square	DF	Prob>ChiSq				T3	T2	0.082154	0.9345	NO
	8.2603	3	0.0409
	Mild Habituation
	Descriptive						Wilcoxon multiple comparisons
		N	Mean	St.Err.	C.I. lower 95%	C.I. upper 95%			Z	p-value	p<0.05
	SHAM	12	0	0	-0.0935	0.09355	T3	SHAM	2.93067	0.0034	YES
	T1	12	0.021168	0.0595351	-0.0724	0.11472	T2	SHAM	2.19029	0.0285	NO
	T2	12	0.108864	0.0494005	0.0153	0.20241	T2	T1	1.18357	0.2366	NO
	T3	12	0.106682	0.0513161	0.0131	0.20023	T3	T1	1.18357	0.2366	NO
	Friedman's Test						T1	SHAM	0.70953	0.478	NO
	Chi-square	DF	Prob>ChiSq				T3	T2	-0.37528	0.7075	NO
	7.7	3	0.0526
