# Supplementary material for: Automated Segmentation of the Mouse Body Language to Study Stimulus-Evoked Emotional Behaviors
Source: eNeuro. 2023 Sep 8;10(9):ENEURO.0514-22.2023. doi: 10.1523/ENEURO.0514-22.2023 (PMC10496135; doi:10.1523/ENEURO.0514-22.2023)
Supplement: Extended Data Figure 4-7 — Results of Friedman’s test with Wilcoxon test post hoc multiple comparisons for nonparametric repeated measures for BM6, across all three experimental conditions. Significance level (α = 0.05) set at p < 0.0084 after Bonferroni correction. Download Figure 4-7, XLSX file. [file enu-eN-MNT-0514-22-s08.xlsx]

## Sheet: BM6
	BM6
	Open Field
	Descriptive						Wilcoxon multiple comparisons
		N	Mean	St.Err.	C.I. lower 95%	C.I. upper 95%			Z	p-value	p<0.05
	SHAM	12	0	0	-0.1217	0.12168	T2	SHAM	2.19029	0.0285	NO
	T1	12	0.020784	0.0678487	-0.1009	0.14246	T3	SHAM	2.19029	0.0285	NO
	T2	12	0.161284	0.0736805	0.0396	0.28296	T2	T1	1.41451	0.1572	NO
	T3	12	0.136441	0.0674393	0.0148	0.25812	T3	T1	1.18357	0.2366	NO
	Friedman's Test						T3	T2	0.028868	0.977	NO
	Chi-square	DF	Prob>ChiSq				T1	SHAM	0	1	NO
	7.3	3	0.0629
	Heavy Habituation
	Descriptive						Wilcoxon multiple comparisons
		N	Mean	St.Err.	C.I. lower 95%	C.I. upper 95%			Z	p-value	p<0.05
	SHAM	22	0	0	-0.1396	0.1396	T3	T1	2.42942	0.0151	NO
	T1	22	-0.1586	0.0831677	-0.2982	-0.019	T2	T1	2.24164	0.025	NO
	T2	22	0.06149	0.0797355	-0.0781	0.201	T2	SHAM	2.19542	0.0281	NO
	T3	22	0.14314	0.0801518	0.0036	0.2827	T3	SHAM	1.64343	0.1003	NO
	Friedman's Test						T3	T2	0.50466	0.6138	NO
	Chi-square	DF	Prob>ChiSq				T1	SHAM	-1.09144	0.2751	NO
	14.0182	3	0.0029
	Mild Habituation
	Descriptive						Wilcoxon multiple comparisons
		N	Mean	St.Err.	C.I. lower 95%	C.I. upper 95%			Z	p-value	p<0.05
	SHAM	10	0	0	-0.235	0.235	T2	SHAM	2.66637	0.0077	YES
	T1	11	-0.01649	0.147825	-0.2406	0.20758	T2	T1	1.57596	0.115	NO
	T2	11	0.33232	0.111913	0.1083	0.55638	T3	SHAM	1.12268	0.2616	NO
	T3	11	0.25556	0.116109	0.0315	0.47963	T3	T1	0.85365	0.3933	NO
	Friedman's Test						T1	SHAM	0.35084	0.7257	NO
	Chi-square	DF	Prob>ChiSq				T3	T2	-0.72232	0.4701	NO
	8.1273	3	0.0435
