# Supplementary material for: Automated Segmentation of the Mouse Body Language to Study Stimulus-Evoked Emotional Behaviors
Source: eNeuro. 2023 Sep 8;10(9):ENEURO.0514-22.2023. doi: 10.1523/ENEURO.0514-22.2023 (PMC10496135; doi:10.1523/ENEURO.0514-22.2023)
Supplement: Extended Data Figure 4-8 — Results of Friedman’s test with Wilcoxon test post hoc multiple comparisons for nonparametric repeated measures for BM7, across all three experimental conditions. Significance level (α = 0.05) set at p < 0.0084 after Bonferroni correction. Download Figure 4-8, XLSX file. [file enu-eN-MNT-0514-22-s09.xlsx]

## Sheet: BM7
	BM7
	Open Field
	Descriptive						Wilcoxon multiple comparisons
		N	Mean	St.Err.	C.I. lower 95%	C.I. upper 95%			Z	p-value	p<0.05
	SHAM	12	0	0	-0.1983	0.19829	T3	T2	0.60622	0.5444	NO
	T1	12	-0.02089	0.0990581	-0.2192	0.1774	T3	T1	-0.25981	0.795	NO
	T2	12	-0.05303	0.149999	-0.2513	0.14527	T2	SHAM	-0.70953	0.478	NO
	T3	12	-0.06552	0.0800676	-0.2638	0.13278	T3	SHAM	-0.70953	0.478	NO
	Friedman's Test						T2	T1	-0.72169	0.4705	NO
	Chi-square	DF	Prob>ChiSq				T1	SHAM	-1.44991	0.1471	NO
	2	3	0.5724
	Heavy Habituation
	Descriptive						Wilcoxon multiple comparisons
		N	Mean	St.Err.	C.I. lower 95%	C.I. upper 95%			Z	p-value	p<0.05
	SHAM	24	0	0	-0.0739	0.0739	T3	T2	-0.19589	0.8447	NO
	T1	24	-0.04128	0.03803	-0.1152	0.0326	T3	T1	-0.67014	0.5028	NO
	T2	24	-0.1046	0.045838	-0.1785	-0.0307	T2	T1	-0.71138	0.4769	NO
	T3	24	-0.11031	0.0446508	-0.1842	-0.0364	T1	SHAM	-1.04696	0.2951	NO
	Friedman's Test						T2	SHAM	-1.04696	0.2951	NO
	Chi-square	DF	Prob>ChiSq				T3	SHAM	-2.10494	0.0353	NO
	5.15	3	0.1611
	Mild Habituation
	Descriptive						Wilcoxon multiple comparisons
		N	Mean	St.Err.	C.I. lower 95%	C.I. upper 95%			Z	p-value	p<0.05
	SHAM	12	0	0	-0.1036	0.10363	T3	T2	0.66395	0.5067	NO
	T1	12	-0.03479	0.0680882	-0.1384	0.06884	T2	T1	-1.01036	0.3123	NO
	T2	12	-0.09714	0.0659698	-0.2008	0.0065	T3	T1	-1.2413	0.2145	NO
	T3	12	-0.10273	0.0398511	-0.2064	0.0009	T1	SHAM	-1.44991	0.1471	NO
	Friedman's Test						T2	SHAM	-2.93067	0.0034	YES
	Chi-square	DF	Prob>ChiSq				T3	SHAM	-2.93067	0.0034	YES
	10.8	3	0.0129
