# Supplementary material for: Automated Segmentation of the Mouse Body Language to Study Stimulus-Evoked Emotional Behaviors
Source: eNeuro. 2023 Sep 8;10(9):ENEURO.0514-22.2023. doi: 10.1523/ENEURO.0514-22.2023 (PMC10496135; doi:10.1523/ENEURO.0514-22.2023)
Supplement: Extended Data Figure 4-9 — Results of Friedman’s test with Wilcoxon test post hoc multiple comparisons for nonparametric repeated measures for BM8, across all three experimental conditions. Significance level (α = 0.05) set at p < 0.0084 after Bonferroni correction. Download Figure 4-9, XLSX file. [file enu-eN-MNT-0514-22-s10.xlsx]

## Sheet: BM8
	BM8
	Open Field
	Descriptive						Wilcoxon multiple comparisons
		N	Mean	St.Err.	C.I. lower 95%	C.I. upper 95%			Z	p-value	p<0.05
	SHAM	12	0	0	-0.1122	0.1122	T3	T2	0.72169	0.4705	NO
	T1	12	-0.10437	0.0594694	-0.2165	0.0078	T3	T1	0.25981	0.795	NO
	T2	12	-0.14631	0.0715319	-0.2585	-0.0341	T2	T1	-0.54848	0.5834	NO
	T3	12	-0.08097	0.0611444	-0.1931	0.0312	T2	SHAM	-0.70953	0.478	NO
	Friedman's Test						T3	SHAM	-0.70953	0.478	NO
	Chi-square	DF	Prob>ChiSq				T1	SHAM	-1.44991	0.1471	NO
	2.5	3	0.4753
	Heavy Habituation
	Descriptive						Wilcoxon multiple comparisons
		N	Mean	St.Err.	C.I. lower 95%	C.I. upper 95%			Z	p-value	p<0.05
	SHAM	22	0	0	-0.0668	0.0668	T1	SHAM	1.31665	0.188	NO
	T1	23	0.02496	0.0348334	-0.0404	0.0903	T3	T2	-0.50529	0.6134	NO
	T2	23	-0.04897	0.0377428	-0.1143	0.0163	T3	SHAM	-0.78516	0.4324	NO
	T3	23	-0.08699	0.0403983	-0.1523	-0.0217	T2	T1	-1.44997	0.1471	NO
	Friedman's Test						T3	T1	-1.84541	0.065	NO
	Chi-square	DF	Prob>ChiSq				T2	SHAM	-2.91113	0.0036	YES
	16.4087	3	0.0009
	Mild Habituation
	Descriptive						Wilcoxon multiple comparisons
		N	Mean	St.Err.	C.I. lower 95%	C.I. upper 95%			Z	p-value	p<0.05
	SHAM	11	0	0	-0.1126	0.1126	T3	T2	0.52532	0.5994	NO
	T1	11	-0.11735	0.0892623	-0.23	-0.0047	T1	SHAM	-0.35084	0.7257	NO
	T2	11	-0.24909	0.0512407	-0.3617	-0.1365	T3	T1	-0.98498	0.3246	NO
	T3	11	-0.20579	0.0427676	-0.3184	-0.0932	T2	T1	-1.37897	0.1679	NO
	Friedman's Test						T2	SHAM	-3.43822	0.0006	YES
	Chi-square	DF	Prob>ChiSq				T3	SHAM	-4.21006	<,0001	YES
	14.6727	3	0.0021
