# Supplementary material for: Automated Segmentation of the Mouse Body Language to Study Stimulus-Evoked Emotional Behaviors
Source: eNeuro. 2023 Sep 8;10(9):ENEURO.0514-22.2023. doi: 10.1523/ENEURO.0514-22.2023 (PMC10496135; doi:10.1523/ENEURO.0514-22.2023)
Supplement: Extended Data Figure 4-10 — Results of Friedman’s test with Wilcoxon test post hoc multiple comparisons for nonparametric repeated measures for BM9, across all three experimental conditions. Significance level (α = 0.05) set at p < 0.0084 after Bonferroni correction. Download Figure 4-10, XLSX file. [file enu-eN-MNT-0514-22-s11.xlsx]

## Sheet: BM9
	BM9
	Open Field
	Descriptive						Wilcoxon multiple comparisons
		N	Mean	St.Err.	C.I. lower 95%	C.I. upper 95%			Z	p-value	p<0.05
	SHAM	12	0	0	-0.1275	0.12751	T3	SHAM	1.44991	0.1471	NO
	T1	12	0.037955	0.0751871	-0.0896	0.16546	T1	SHAM	0.70953	0.478	NO
	T2	12	0.09075	0.0496179	-0.0368	0.21826	T2	SHAM	0.70953	0.478	NO
	T3	12	0.039173	0.0888636	-0.0883	0.16668	T2	T1	0.20207	0.8399	NO
	Friedman's Test						T3	T1	0.02887	0.977	NO
	Chi-square	DF	Prob>ChiSq				T3	T2	-0.14434	0.8852	NO
	1.3	3	0.7291
	Heavy Habituation
	Descriptive						Wilcoxon multiple comparisons
		N	Mean	St.Err.	C.I. lower 95%	C.I. upper 95%			Z	p-value	p<0.05
	SHAM	23	0	0	-0.1383	0.1383	T3	T1	1.56	0.1188	NO
	T1	23	-0.35232	0.0861023	-0.4907	-0.214	T2	T1	1.05465	0.2916	NO
	T2	23	-0.22412	0.0718282	-0.3625	-0.0858	T3	T2	0.67008	0.5028	NO
	T3	23	-0.16319	0.0825375	-0.3015	-0.0248	T3	SHAM	-0.79844	0.4246	NO
	Friedman's Test						T2	SHAM	-3.49907	0.0005	YES
	Chi-square	DF	Prob>ChiSq				T1	SHAM	-4.03933	<,0001	YES
	13.4868	3	0.0037
	Mild Habituation
	Descriptive						Wilcoxon multiple comparisons
		N	Mean	St.Err.	C.I. lower 95%	C.I. upper 95%			Z	p-value	p<0.05
	SHAM	10	0	0	-0.2481	0.24809	T2	SHAM	2.38268	0.0172	NO
	T1	10	-0.11726	0.144963	-0.3653	0.13083	T2	T1	1.77643	0.0757	NO
	T2	10	0.21243	0.148261	-0.0357	0.46052	T3	SHAM	1.57499	0.1153	NO
	T3	10	0.17793	0.129841	-0.0702	0.42601	T3	T1	1.39847	0.162	NO
	Friedman's Test						T3	T2	-0.34017	0.7337	NO
	Chi-square	DF	Prob>ChiSq				T1	SHAM	-1.57499	0.1153	NO
	15.96	3	0.0012
