# Supplementary material for: Automated Segmentation of the Mouse Body Language to Study Stimulus-Evoked Emotional Behaviors
Source: eNeuro. 2023 Sep 8;10(9):ENEURO.0514-22.2023. doi: 10.1523/ENEURO.0514-22.2023 (PMC10496135; doi:10.1523/ENEURO.0514-22.2023)
Supplement: Extended Data Figure 4-11 — Results of Steel–Dwass multiple comparisons for trial 1 of the WN, between the three experimental conditions (session 3 of the open field chronologically corresponds to T1 of WN). Download Figure 4-11, XLSX file. [file enu-eN-MNT-0514-22-s12.xlsx]

## Sheet: Trial 1
Trial 1
BM1-T1		Mean Diff.	St.Err. Diff	Z	p-value	CI inferior	CI superior
MH	HH	10.8125	3.72492	2.90275	0.0103	0.08347	0.604447
MH	OF	4.675	2.78039	1.68142	0.2123	-0.100465	0.438132
HH	OF	-7.0125	3.74815	-1.87092	0.1472	-0.408147	0.044914
BM2-T1
MH	HH	1.1875	3.72492	0.318799	0.9455	-0.265466	0.3295
MH	OF	0.75	2.88675	0.259808	0.9635	-0.44659	0.46807
HH	OF	0.3125	3.72492	0.0838945	0.9961	-0.334746	0.317526
BM3-T1
MH	HH	5.4375	3.72492	1.45976	0.3105	-0.14838	0.45615
MH	OF	2.70076	2.8311	0.95396	0.6061	-0.21193	0.42273
HH	OF	-2.58523	3.73101	-0.6929	0.7676	-0.38899	0.170688
BM4-T1
HH	OF	9.4375	3.72492	2.53361	0.0303	0.025175	0.415236
MH	OF	3.58333	2.88675	1.2413	0.4288	-0.125226	0.371143
MH	HH	-3.3125	3.72492	-0.88928	0.6471	-0.3079	0.126603
BM5-T1
HH	OF	0.94545	3.57771	0.264263	0.9622	-0.181978	0.196825
MH	OF	-0.45833	2.78039	-0.164845	0.9851	-0.280399	0.226605
MH	HH	-1.86742	3.57372	-0.522544	0.8603	-0.228265	0.13588
BM6-T1
MH	HH	4.36364	3.57042	1.22216	0.44	-0.293064	0.577423
MH	OF	0.43561	2.8311	0.15386	0.987	-0.43927	0.427091
HH	OF	-4.70076	3.57372	-1.31537	0.3865	-0.481891	0.11945
BM7-T1
HH	OF	1.8125	3.72492	0.486588	0.8777	-0.25201	0.22655
MH	OF	0.75	2.88675	0.259808	0.9635	-0.347428	0.27286
MH	HH	-0.1875	3.72492	-0.050337	0.9986	-0.169637	0.188881
BM8-T1
HH	OF	6.5625	3.72492	1.76178	0.1826	-0.03376	0.356736
MH	OF	-0.08712	2.8311	-0.03077	0.9995	-0.340147	0.313991
MH	HH	-4.97159	3.73101	-1.3325	0.3771	-0.42565	0.10249
BM9-T1
MH	HH	6.1818	3.64947	1.6939	0.2075	-0.12467	0.727443
MH	OF	-2.0038	2.8311	-0.70778	0.7589	-0.501849	0.349363
HH	OF	-10.2083	3.64875	-2.79776	0.0142	-0.741018	-0.056615
