# Supplementary material for: Automated Segmentation of the Mouse Body Language to Study Stimulus-Evoked Emotional Behaviors
Source: eNeuro. 2023 Sep 8;10(9):ENEURO.0514-22.2023. doi: 10.1523/ENEURO.0514-22.2023 (PMC10496135; doi:10.1523/ENEURO.0514-22.2023)
Supplement: Extended Data Figure 4-12 — Results of Steel–Dwass multiple comparisons for trial 2 of the WN, between the three experimental conditions (session 4 of the open field chronologically corresponds to T2 of WN). Download Figure 4-12, XLSX file. [file enu-eN-MNT-0514-22-s13.xlsx]

## Sheet: Trial 2
Trial 2
BM1-T2		Mean Diff.	St.Err. Diff	Z	p-value	CI inferior	CI superior
MH	HH	12.3125	3.72492	3.30544	0.0027	0.082755	0.464603
MH	OF	5.5917	2.78039	2.01111	0.1095	-0.013717	0.488227
HH	OF	-1.2042	3.74815	-0.32127	0.9447	-0.259167	0.226914
BM2-T2
MH	HH	11.0625	3.72492	2.96987	0.0084	0.078046	0.556723
MH	OF	6.0833	2.88675	2.10733	0.0883	-0.074695	0.634752
HH	OF	-0.8125	3.72492	-0.21813	0.9741	-0.382116	0.269637
BM3-T2
MH	HH	9.0625	3.72492	2.43294	0.0397	0.009843	0.446283
MH	OF	6.18561	2.8311	2.18487	0.0738	-0.026506	0.541749
HH	OF	2.1875	3.73101	0.586302	0.8275	-0.190713	0.264802
BM4-T2
HH	OF	7.1875	3.72492	1.92957	0.1304	-0.061773	0.46555
MH	OF	1.91667	2.88675	0.66395	0.7844	-0.24915	0.404824
MH	HH	-3.6875	3.72492	-0.98996	0.5832	-0.374545	0.221921
BM5-T2
MH	HH	2.51136	3.57372	0.702731	0.7619	-0.146035	0.190205
MH	OF	2.475	2.78039	0.890164	0.6465	-0.209612	0.236504
HH	OF	1.23636	3.57771	0.345574	0.9363	-0.14521	0.174712
BM6-T2
MH	HH	7.02273	3.57071	1.96676	0.1205	-0.064654	0.603922
MH	OF	3.74621	2.8311	1.32323	0.3822	-0.198714	0.547316
HH	OF	-1.60985	3.57372	-0.45047	0.8942	-0.345968	0.211517
BM7-T2
MH	OF	1.25	2.88675	0.433013	0.9018	-0.466477	0.36668
HH	OF	0.6875	3.72492	0.184568	0.9814	-0.363329	0.386642
MH	HH	-2.1875	3.72492	-0.587262	0.827	-0.211575	0.237126
BM8-T2
HH	OF	5.1875	3.72492	1.39265	0.3447	-0.13462	0.346717
MH	OF	-2.875	2.8311	-1.0155	0.567	-0.395355	0.175341
MH	HH	-11.0701	3.73101	-2.96704	0.0085	-0.426895	-0.056694
BM9-T2
MH	HH	11.4229	3.65058	3.12907	0.005	0.156497	0.913165
MH	OF	4.0947	2.8311	1.44633	0.3172	-0.143143	0.629512
HH	OF	-9.5743	3.649	-2.62381	0.0236	-0.558516	-0.055256
