# Supplementary material for: Automated Segmentation of the Mouse Body Language to Study Stimulus-Evoked Emotional Behaviors
Source: eNeuro. 2023 Sep 8;10(9):ENEURO.0514-22.2023. doi: 10.1523/ENEURO.0514-22.2023 (PMC10496135; doi:10.1523/ENEURO.0514-22.2023)
Supplement: Extended Data Figure 4-13 — Results of Steel–Dwass multiple comparisons for trial 3 of the WN, between the three experimental conditions (session 5 of the open field chronologically corresponds to T3 of WN). Download Figure 4-13, XLSX file. [file enu-eN-MNT-0514-22-s14.xlsx]

## Sheet: Trial 3
Trial 3
BM1-T2		Mean Diff.	St.Err. Diff	Z	p-value	CI inferior	CI superior
MH	HH	8.6875	3.72492	2.33227	0.0515	-0.010266	0.444556
MH	OF	7.425	2.78039	2.67049	0.0207	0.042165	0.506267
HH	OF	2.3375	3.74815	0.623641	0.8071	-0.173795	0.299078
BM2-T2
MH	HH	14.3125	3.72492	3.84237	0.0004	0.172782	0.582383
MH	OF	8.0833	2.88675	2.80015	0.0141	0.088894	0.499281
HH	OF	-3.6875	3.72492	-0.98996	0.5832	-0.331343	0.13115
BM3-T2
MH	HH	7.3125	3.72492	1.96313	0.1214	-0.052841	0.358867
MH	OF	6.88258	2.8311	2.43106	0.0399	0.004022	0.490593
HH	OF	4.04356	3.73101	1.08377	0.5241	-0.155228	0.346097
BM4-T2
HH	OF	6.3125	3.72492	1.69467	0.2072	-0.088366	0.380821
MH	OF	0.91667	2.88675	0.31754	0.9459	-0.2889	0.441043
MH	HH	-3.9375	3.72492	-1.05707	0.5408	-0.37585	0.130393
BM5-T2
HH	OF	8.21818	3.57771	2.29705	0.0562	-0.015229	0.359318
MH	OF	5.775	2.78039	2.07705	0.0946	-0.05578	0.400397
MH	HH	2.51136	3.57372	0.702731	0.7619	-0.164818	0.156954
BM6-T2
MH	HH	1.70454	3.57071	0.477368	0.882	-0.278242	0.467293
MH	OF	1.48106	2.8311	0.523139	0.86	-0.26035	0.563455
HH	OF	0.450758	3.57372	0.126131	0.9913	-0.295799	0.285529
BM7-T2
MH	OF	-0.08333	2.88675	-0.028868	0.9995	-0.351866	0.20325
HH	OF	-0.5625	3.72492	-0.15101	0.9875	-0.27694	0.208891
MH	HH	-1.8125	3.72492	-0.486588	0.8777	-0.17607	0.13832
BM8-T2
HH	OF	0.6875	3.72492	0.18457	0.9814	-0.186398	0.24034
MH	OF	-4.26894	2.8311	-1.50787	0.2872	-0.376957	0.13077
MH	HH	-6.82765	3.73101	-1.82997	0.1598	-0.32268	0.04199
BM9-T2
MH	HH	8.19763	3.65058	2.24557	0.0638	-0.010377	0.775857
MH	OF	3.74621	2.8311	1.32323	0.3822	-0.229579	0.6566
HH	OF	-4.375	3.649	-1.19896	0.4538	-0.51622	0.128571
