# Supplementary material for: Automated Segmentation of the Mouse Body Language to Study Stimulus-Evoked Emotional Behaviors
Source: eNeuro. 2023 Sep 8;10(9):ENEURO.0514-22.2023. doi: 10.1523/ENEURO.0514-22.2023 (PMC10496135; doi:10.1523/ENEURO.0514-22.2023)
Supplement: Extended Data Figure 5-1 — Coefficients of Pearson’s correlations between BMs and behavioral categories. Download Figure 5-1, XLSX file. [file enu-eN-MNT-0514-22-s15.xlsx]

## Sheet: Sheet1
	Avoidance		Rearing
	Active	Passive	Aided	Unaided
BM1	-0.45045	-0.40138	0.291724	0.426424
BM2	-0.00241	-0.0101	-0.25117	-0.34002
BM3	-0.50135	-0.43625	0.279666	0.800109
BM4	0.42421	0.311743	-0.05841	-0.18401
BM5	-0.05893	-0.01178	-0.11431	0.106409
BM6	-0.4172	-0.44395	0.540061	0.899367
BM7	0.157398	0.13022	-0.26356	-0.37678
BM8	0.348464	0.368748	-0.1924	-0.44853
BM9	-0.39882	-0.34599	0.660171	0.579913
