# Supplementary material for: Automated Segmentation of the Mouse Body Language to Study Stimulus-Evoked Emotional Behaviors
Source: eNeuro. 2023 Sep 8;10(9):ENEURO.0514-22.2023. doi: 10.1523/ENEURO.0514-22.2023 (PMC10496135; doi:10.1523/ENEURO.0514-22.2023)
Supplement: Extended Data Figure 5-2 — p-values of the Pearson’s correlation between BMs and behavioral categories. Download Figure 5-2, XLSX file. [file enu-eN-MNT-0514-22-s01.xlsx]

## Sheet: Sheet1
	Avoidance		Rearing
	Active	Passive	Aided	Unaided
BM1	0.0001	0.0005	0.012	0.0002
BM2	0.98	0.93	0.033	0.0035
BM3	0.0001	0.0001	0.01	1e-05
BM4	0.0002	0.0077	0.62	0.12
BM5	0.638	0.92	0.36	0.39
BM6	0.0005	0.0002	0.0001	1e-05
BM7	0.1867	0.27	0.02	0.0011
BM8	0.0033	0.0018	0.11	0.0001
BM9	0.0005	0.0029	0.0001	1e-05
